# Supplementary material for: Antibody epitope profiling of the KSHV LANA protein using VirScan
Source: PLoS Pathog. 2022 Dec 19;18(12):e1011033. doi: 10.1371/journal.ppat.1011033 (PMC9810164; doi:10.1371/journal.ppat.1011033)
Supplement: S1 Dataset — The sample metadata, LANA-peptide reactivities, and the corresponding magnitude of each reactive peptide are included. Reactive peptides are denoted by “1” and non-reactive peptides by “0”. The sum of reactive peptides per sample represents the breadth of response. The magnitude of response (i.e., -log(p) obtained by the Gamma-Poisson model) represents the frequency with which a reactive peptide was targeted. The UniProtKB accession, amino acid sequence, and LANA protein region are provided for each peptide. (XLSX) [file ppat.1011033.s001.xlsx]

## Sheet: MetaData
SampleID	Group	Cohort	Age	Sex	HIV_Viremia	HIV_PlasmaViralLoad_cps/mL	CD4_Range	CD4_Count	DurationHIV_days	AdheranceART	TiterKSHV_Category	TiterKSHV	PlasmaTotalIgG_ug/mL	ReplicateCorr	Total_Reads_Rep1	Total_Reads_Rep2	LANA_Breadth	LANA_Magnitude
1	KS	EnKS	39	Male	NA	NA	NA	NA	NA	NA	Medium	1:320	2130.5	0.996721	1802140	1682416	54	41.0816
2	KS	EnKS	57	Male	NA	NA	NA	NA	NA	NA	High	1:10240	6767.11	0.941429	1791165	1579323	23	100.305
3	KS	EnKS	48	Male	NA	NA	NA	NA	NA	NA	Medium	1:640	4015.69	0.994374	1603323	1241022	66	123.1
4	KS	EnKS	87	Male	NA	NA	NA	NA	NA	NA	Medium	1:320	4586.4	0.886579	1415113	1433847	75	948.164
5	KS	EnKS	32	Male	NA	NA	NA	NA	NA	NA	High	1:10240	3942.79	0.996165	1478313	932464	40	31.3785
6	KS	EnKS	36	Male	NA	NA	NA	NA	NA	NA	High	1:2560	10834.9	0.970466	1188899	875107	107	1218.62
7	KS	EnKS	87	Male	NA	NA	NA	NA	NA	NA	Medium	1:1280	10359	0.990962	1852496	1840834	109	888.948
8	KS	EnKS	62	Female	NA	NA	NA	NA	NA	NA	Low	1:80	10485.6	0.99326	1838225	1770683	2	18.725
9	KS	EnKS	84	Male	NA	NA	NA	NA	NA	NA	Medium	1:640	8731.91	0.979027	1787565	1981262	102	247.107
10	KS	EnKS	24	Male	NA	NA	NA	NA	NA	NA	Medium	1:1280	6062.05	0.99649	1759456	1844242	18	27.6461
11	KS	EnKS	63	Male	NA	NA	NA	NA	NA	NA	High	1:2560	7371.72	0.989683	1451122	2063056	76	110.552
12	KS	EnKS	25	Male	NA	NA	NA	NA	NA	NA	Medium	1:1280	12175.5	0.89387	1732739	1783560	97	2364.62
13	KS	EnKS	45	Male	NA	NA	NA	NA	NA	NA	High	1:2560	6060.03	0.993406	1727450	2107100	4	3.37
14	KS	EnKS	51	Male	NA	NA	NA	NA	NA	NA	High	1:2560	5636.78	0.988392	1940414	2031398	118	578.488
15	KS	EnKS	72	Male	NA	NA	NA	NA	NA	NA	Medium	1:320	6496.18	0.99502	1869707	1787759	67	58.1494
16	KS	EnKS	66	Male	NA	NA	NA	NA	NA	NA	Medium	1:320	5684.58	0.950862	1436076	1522733	77	2169.25
17	KS	EpKS	38	Female	Unknown	Unknown	200-500	262	30	Always	Low	1:160	4439.7	0.988591	1066121	1689557	38	95.9938
18	KS	EpKS	39	Male	Unknown	Unknown	<200	21	180	Always	Medium	1:640	5229.08	0.927007	1649913	1644971	42	194.834
19	KS	EpKS	56	Male	Unknown	Unknown	<200	11	2190	Always	Low	1:160	5532.86	0.989829	1807442	1773987	3	4.84
20	KS	EpKS	42	Male	Unknown	Unknown	<200	98	30	Always	Medium	1:320	2166.16	0.992428	1686808	1669923	0	1
21	KS	EpKS	26	Male	Unknown	Unknown	200-500	370	30	Always	Medium	1:640	3921.8	0.993277	2048435	2033343	5	24.453
22	KS	EpKS	38	Male	Unknown	Unknown	<200	190	1095	Mostly	Medium	1:320	7759.24	0.995104	1732648	1652481	2	20.845
23	KS	EpKS	44	Male	Unknown	Unknown	<200	178	1095	Always	High	1:5120	16482.1	0.917191	1936372	1634069	25	150.229
24	KS	EpKS	42	Female	Unknown	Unknown	<200	111	730	Always	Medium	1:1280	6440.7	0.98956	1709605	1721094	9	85.415
25	KS	EpKS	58	Male	Unknown	Unknown	<200	152	730	Always	High	1:10240	10798.5	0.987687	1962967	1669212	0	1
26	KS	EpKS	30	Female	Unknown	Unknown	<200	67	120	Always	High	1:2560	5436.75	0.982165	1737775	1716563	17	65.8288
27	KS	EpKS	38	Female	Unknown	Unknown	200-500	353	30	Rarely	Medium	1:1280	6954	0.992248	1769244	1250004	37	75.5497
28	KS	EpKS	30	Female	AVIREMIC	Below LOD	<200	33	1460	Always	Low	1:40	9670.48	0.925298	1592559	1421621	3	6.915
29	KS	EpKS	33	Female	AVIREMIC	Below LOD	200-500	241	90	Always	Medium	1:1280	3505.78	0.99534	1306949	1713939	46	25.9814
30	KS	EpKS	29	Female	VIREMIC	13136	200-500	487	2190	Always	Medium	1:320	15805.5	0.967483	1052585	1670491	2	58.2
31	KS	EpKS	30	Female	AVIREMIC	Below LOD	>500	585	150	Always	Medium	1:320	6373.22	0.959973	906236	863989	77	60.9837
32	KS	EpKS	28	Female	AVIREMIC	Below LOD	200-500	220	180	Rarely	Medium	1:1280	3688.93	0.989068	976486	1787853	13	253.029
33	KS	EpKS	19	Female	AVIREMIC	Below LOD	>500	692	730	Always	High	1:10240	8243.31	0.995152	1944272	1042547	43	98.5067
34	KS	EpKS	24	Female	AVIREMIC	Below LOD	<200	26	180	Always	Medium	1:640	3461.39	0.990955	1781139	1733939	15	57.5443
35	KS	EpKS	30	Male	AVIREMIC	Below LOD	200-500	395	60	Always	Medium	1:1280	7608.03	0.996997	1443985	963329	4	12.7825
36	KS	EpKS	29	Male	AVIREMIC	Below LOD	>500	620	60	Always	Medium	1:1280	11818.7	0.993698	1033683	972590	14	240.161
37	KS	EpKS	29	Female	AVIREMIC	Below LOD	<200	124	180	Always	Medium	1:640	14355.2	0.993429	1566280	1496364	91	101.612
38	KS	EpKS	28	Male	AVIREMIC	Below LOD	>500	890	3650	Always	High	1:5120	16870.2	0.994439	1236650	1734801	68	126.884
39	KS	EpKS	36	Female	AVIREMIC	Below LOD	200-500	244	730	Always	Medium	1:1280	11157.6	0.858898	1551323	1554105	1	3.63
40	KS	EpKS	28	Male	AVIREMIC	Below LOD	200-500	378	365	Always	High	1:2560	15034.1	0.979656	1412665	1406695	47	128.474
41	KS	EpKS	36	Male	AVIREMIC	Below LOD	>500	708	1460	Always	Medium	1:1280	3780.92	0.985695	1800908	1125983	95	879.811
42	KS	EpKS	27	Male	AVIREMIC	Below LOD	200-500	349	120	Always	Medium	1:320	3613.44	0.986472	1910102	1196929	3	4.93
43	KS	EpKS	42	Male	VIREMIC	105	<200	105	180	Always	Medium	1:1280	9057.94	0.995539	887676	993936	13	9.80615
44	KS	EpKS	40	Male	Unknown	Unkown	<200	25	6	Always	Medium	1:1280	11763	0.9945	1438838	1248650	23	63.2659
45	KS	EpKS	38	Female	VIREMIC	212729	<200	15	60	Always	Medium	1:1280	11033.5	0.994495	1842818	1804880	12	39.0513
46	KS	EpKS	24	Female	AVIREMIC	Below LOD	<200	122	210	Always	Medium	1:320	8787.89	0.996206	1914750	1848060	16	17.7734
47	KS	EpKS	57	Female	VIREMIC	1026	200-500	462	730	Always	High	1:5120	13788.5	0.993117	1967764	1993039	55	569.176
48	KS	EpKS	23	Male	VIREMIC	21185	<200	199	365	Always	Low	1:160	15707.4	0.992175	2063358	1911346	6	12.3733
49	KS	EpKS	33	Male	Unknown	Unkown	200-500	291	240	Always	High	1:2560	15572.8	0.944661	1850119	1962128	83	415.47
50	KS	EpKS	28	Male	VIREMIC	1301	200-500	210	7	Always	Medium	1:640	12915.7	0.974577	1912934	1740975	73	117.989
51	KS	EpKS	39	Male	VIREMIC	16692	<200	123	14	Always	Low	1:160	8128.77	0.993608	1863615	1765889	1	10.47
52	KS	EpKS	28	Male	VIREMIC	121	200-500	244	20	Always	Medium	1:1280	17697.7	0.99661	1807619	1855861	1	2.79
53	KS	EpKS	41	Male	VIREMIC	1615	Unknown	Unknown	1460	Always	Low	1:160	18859.3	0.994975	1659250	1406037	0	1
54	KS	EpKS	31	Female	VIREMIC	4069	200-500	288	120	Always	Medium	1:1280	15552.3	0.905057	2106316	2302515	7	13.6757
55	KS	EpKS	36	Male	AVIREMIC	Below LOD	200-500	326	3650	Always	High	1:5120	28244.1	0.742356	1888960	1968247	100	2206.7
56	KS	EpKS	32	Female	AVIREMIC	Below LOD	200-500	269	60	Always	Medium	1:640	13277.9	0.962246	1886027	1907792	15	157.879
57	KS	EpKS	35	Male	VIREMIC	220073	<200	144	1095	Always	High	1:2560	11143.2	0.949346	1963586	1952049	74	268.962
58	KS	EpKS	52	Female	VIREMIC	705	<200	16	5475	Mostly	Low	1:160	14159.2	0.96789	1863900	2068497	50	38.423
59	KS	EpKS	32	Male	VIREMIC	336	<200	70	60	Always	Low	1:160	16010.1	0.972767	1979226	1634413	33	99.2498
60	KS	EpKS	26	Male	VIREMIC	69	<200	42	60	Always	Low	1:40	11054.7	0.972588	1797882	1949370	1	8.31
61	KS	EpKS	34	Male	AVIREMIC	Below LOD	<200	72	150	Always	High	1:2560	12537.1	0.992276	1936576	1945402	69	24.03
62	KS	EpKS	32	Male	AVIREMIC	Below LOD	>500	558	120	Always	Medium	1:640	11968.4	0.94163	1868832	1900789	18	795.034
63	Asymptomatic	KSHV(+)/HIV(-)	45	Male	NA	NA	NA	NA	NA	NA	Medium	1:320	4927.82	0.953147	1604638	1476588	71	325.756
64	Asymptomatic	KSHV(+)/HIV(-)	31	Male	NA	NA	NA	NA	NA	NA	Low	1:40	8137.48	0.992063	1838919	1939538	2	2.56
65	Asymptomatic	KSHV(+)/HIV(-)	33	Male	NA	NA	NA	NA	NA	NA	Low	1:80	8942.75	0.995829	1693628	1796962	0	1
66	Asymptomatic	KSHV(+)/HIV(-)	35	Female	NA	NA	NA	NA	NA	NA	Low	1:160	10649.3	0.956699	1890613	1820568	1	1
67	Asymptomatic	KSHV(+)/HIV(-)	32	Male	NA	NA	NA	NA	NA	NA	Low	1:40	9280.14	0.97939	1898180	1665345	2	5.7225
68	Asymptomatic	KSHV(+)/HIV(-)	34	Female	NA	NA	NA	NA	NA	NA	Medium	1:320	6980.79	0.997383	1943723	2203787	5	6.102
69	Asymptomatic	KSHV(+)/HIV(-)	28	Female	NA	NA	NA	NA	NA	NA	Medium	1:320	7649.9	0.885503	1734185	1479454	35	90.7116
70	Asymptomatic	KSHV(+)/HIV(-)	37	Female	NA	NA	NA	NA	NA	NA	Medium	1:320	9898.84	0.995491	1836692	1822085	7	5.64929
71	Asymptomatic	KSHV(+)/HIV(-)	36	Female	NA	NA	NA	NA	NA	NA	Low	1:80	8867.83	0.791163	1775253	1443861	0	1
72	Asymptomatic	KSHV(+)/HIV(-)	30	Male	NA	NA	NA	NA	NA	NA	Medium	1:320	7708.8	0.959643	1891680	1452823	30	108.285
73	Asymptomatic	KSHV(+)/HIV(-)	33	Female	NA	NA	NA	NA	NA	NA	Low	1:40	8387.94	0.932929	2101901	1826676	3	5.68167
74	Asymptomatic	KSHV(+)/HIV(+)	43	Male	Unknown	Unkown	200-500	334	30	Always	Low	1:40	4808.92	0.984228	1804772	1768612	56	62.8792
75	Asymptomatic	KSHV(+)/HIV(+)	44	Male	Unknown	Unkown	200-500	337	1460	Always	Low	1:80	7743.41	0.988924	954016	1262571	60	41.6307
76	Asymptomatic	KSHV(+)/HIV(+)	44	Male	AVIREMIC	Below LOD	Unknown	Unknown	2555	Always	Low	1:160	9176.38	0.958765	1247927	1905928	9	12.3567
77	Asymptomatic	KSHV(+)/HIV(+)	19	Male	VIREMIC	82	200-500	224	545	Always	Low	1:40	6500.73	0.985275	1451533	1549848	97	91.0651
78	Asymptomatic	KSHV(+)/HIV(+)	58	Female	AVIREMIC	Below LOD	Unknown	Unknown	730	Always	Medium	1:640	8770	0.994966	1855021	1088870	4	7.13375
79	Asymptomatic	KSHV(+)/HIV(+)	46	Female	AVIREMIC	Below LOD	>500	518	30	Always	Low	1:40	15256.7	0.997867	1329462	1843217	7	8.75429
80	Asymptomatic	KSHV(+)/HIV(+)	45	Male	Unknown	Unkown	Unknown	Unknown	365	Always	Low	1:40	9134.32	0.993186	1823677	1306744	3	4.14333
81	Asymptomatic	KSHV(+)/HIV(+)	30	Male	AVIREMIC	Below LOD	200-500	383	2555	Always	High	1:2560	10197.7	0.977887	1965289	1878926	54	203.183
82	Asymptomatic	KSHV(+)/HIV(+)	33	Female	AVIREMIC	Below LOD	<200	144	365	Always	Medium	1:320	9013.12	0.985506	1156433	1282785	0	1
83	Asymptomatic	KSHV(+)/HIV(+)	41	Male	VIREMIC	125	200-500	449	1825	Always	Low	1:40	8019.82	0.979088	1156146	2039528	38	41.7983
84	Asymptomatic	KSHV(+)/HIV(+)	36	Female	AVIREMIC	Below LOD	200-500	426	210	Always	Low	1:40	8268.02	0.986174	1108297	1898364	14	11.0468

## Sheet: ReactivePeptides
Peptide	1	2	3	4	5	6	7	8	9	10	11	12	13	14	15	16	17	18	19	20	21	22	23	24	25	26	27	28	29	30	31	32	33	34	35	36	37	38	39	40	41	42	43	44	45	46	47	48	49
Q76SB0_HHV8|869-924	0	0	0	1	0	1	1	0	1	0	0	1	0	1	0	1	0	0	0	0	0	0	0	0	0	0	1	0	0	0	1	0	1	0	0	0	1	1	0	0	1	0	0	0	0	0	0	0	1
O40947_HHV8|813-868	0	0	0	1	1	1	1	1	1	0	1	1	1	1	1	1	0	0	0	0	0	0	1	0	0	0	1	0	0	0	1	1	1	0	0	0	1	0	0	1	1	0	0	0	1	1	1	1	1
Q9DUN0_HHV8|701-756	0	0	0	1	0	1	1	0	1	0	0	1	0	1	0	1	0	0	0	0	0	0	0	0	0	0	1	0	0	0	1	1	1	0	0	0	1	0	0	0	1	0	0	0	0	0	1	0	0
Q91LX9_HHV8|729-784	0	0	0	0	1	1	1	0	1	0	0	1	0	1	0	1	0	0	0	0	0	0	1	0	0	0	0	0	0	0	1	1	1	0	0	0	1	0	0	0	1	0	0	0	0	1	1	0	0
Q76SB0_HHV8|897-952	1	0	1	1	1	1	1	0	1	0	0	1	0	1	0	1	0	0	0	0	0	0	1	0	0	0	1	0	0	0	1	1	1	0	0	0	1	1	0	0	1	0	0	1	0	1	1	0	1
LANA1_HHV8P|869-924	0	1	1	0	1	1	1	0	1	1	1	1	0	1	1	1	0	1	0	0	0	0	1	1	0	0	0	0	0	0	1	1	1	0	0	1	1	0	0	1	1	0	0	1	0	1	1	0	1
Q9DUM3_HHV8|785-840	1	1	1	0	1	1	1	0	1	1	1	1	0	1	1	1	0	1	0	0	0	0	1	1	0	1	1	0	1	1	1	1	1	1	0	1	1	1	0	1	1	0	0	1	1	1	1	1	1
Q9DUN0_HHV8|729-784	0	1	1	0	1	1	1	0	1	1	1	1	0	1	1	1	0	1	0	0	0	0	1	1	0	1	0	0	1	0	0	1	1	1	0	1	1	0	0	1	1	0	1	1	0	1	1	0	1
Q76SB0_HHV8|925-980	0	1	1	0	1	1	1	0	1	1	1	1	0	1	1	1	0	1	0	0	0	0	1	1	0	1	0	0	1	0	1	1	1	1	0	1	1	1	0	1	0	0	1	1	0	1	1	0	1
LANA1_HHV8P|897-952	1	1	1	0	1	1	1	0	1	1	1	1	0	1	1	1	0	1	0	0	0	0	1	1	0	1	0	0	1	0	1	1	1	1	0	1	1	0	0	1	0	0	1	1	0	1	1	1	1
Q9DUN0_HHV8|757-812	0	1	1	0	1	1	1	0	1	1	1	1	0	1	1	1	0	1	0	0	0	0	1	1	0	1	0	0	1	0	1	1	1	1	0	1	1	0	0	1	0	0	1	1	0	1	1	0	1
Q76SB0_HHV8|953-1008	0	1	1	0	1	1	1	0	1	1	1	1	0	1	1	1	0	1	0	0	0	0	0	1	0	1	0	0	1	0	1	1	1	1	0	1	0	0	0	1	0	0	1	1	0	1	1	1	1
LANA1_HHV8P|925-980	0	1	1	0	1	1	1	0	1	1	1	1	0	1	1	1	0	1	0	0	0	0	1	1	0	1	0	0	1	0	1	1	1	1	0	1	1	0	0	1	0	0	1	1	0	1	1	1	1
Q9DUM3_HHV8|841-896	0	1	1	0	0	1	1	0	1	0	1	1	0	1	1	1	0	1	0	0	0	0	0	0	0	1	0	0	1	0	0	0	1	0	0	1	0	0	0	1	0	0	0	1	0	0	1	0	1
O40947_HHV8|897-952	0	1	1	0	0	1	1	0	1	0	1	1	0	1	1	1	0	1	0	0	0	0	0	0	0	1	0	0	1	0	0	0	1	0	0	1	0	0	0	1	0	0	0	1	0	1	1	0	1
Q9DUN0_HHV8|785-840	0	1	1	0	0	1	1	0	1	0	1	1	0	1	1	1	0	1	0	0	0	0	0	0	0	0	0	0	1	0	0	0	1	1	0	1	0	0	0	1	0	0	0	1	0	0	1	0	1
Q91LX9_HHV8|813-868	0	1	1	0	0	1	1	0	1	1	1	1	0	1	1	1	0	1	0	0	0	0	0	0	0	1	0	0	1	0	0	1	1	1	0	1	0	0	0	1	1	0	0	1	0	0	1	0	1
Q76SB0_HHV8|981-1036	0	0	0	0	0	0	1	0	0	0	0	0	0	1	0	1	0	0	0	0	0	0	0	0	0	0	0	0	0	0	0	0	0	0	0	0	0	0	0	0	0	0	0	0	0	0	0	0	1
LANA1_HHV8P|953-1008	0	0	1	0	0	0	1	0	1	0	1	1	1	1	1	1	0	0	0	0	0	0	0	0	0	0	0	0	1	0	0	0	1	0	0	0	0	0	0	1	0	0	0	1	0	0	1	0	1
Q9DUM3_HHV8|869-924	0	0	1	0	0	0	1	0	1	1	1	1	0	0	1	1	0	0	0	0	0	0	0	0	0	0	0	0	0	0	0	0	0	0	0	0	0	0	0	1	0	0	0	1	0	0	0	0	0
O40947_HHV8|925-980	1	0	0	0	0	0	1	0	0	0	0	0	0	0	1	0	0	0	0	0	0	0	0	0	0	0	0	0	1	0	0	0	0	0	0	0	0	0	0	1	1	0	0	1	0	0	0	0	0
Q9DUN0_HHV8|813-868	0	0	0	0	0	0	0	0	0	0	0	0	0	0	1	0	0	0	0	0	0	0	0	0	0	0	0	0	0	0	0	0	0	0	0	0	0	0	0	1	1	0	0	0	0	0	0	0	0
Q91LX9_HHV8|841-896	0	0	0	0	0	0	0	0	0	0	0	0	0	0	1	0	0	0	0	0	0	0	0	0	0	0	0	0	0	0	0	0	0	0	0	0	0	0	0	1	0	0	0	0	0	0	0	0	0
Q76SB0_HHV8|1009-1064	0	0	0	0	0	0	1	0	0	0	0	0	0	0	0	0	0	1	0	0	0	0	0	0	0	0	0	0	0	0	0	0	0	0	0	0	0	0	0	0	0	0	0	0	0	0	0	0	0
Q9DUM3_HHV8|897-952	0	0	0	0	0	0	0	0	0	0	0	0	0	0	0	0	0	0	0	0	0	0	0	0	0	0	0	0	0	0	0	0	0	0	0	0	0	0	0	0	0	0	0	0	0	0	0	0	1
O40947_HHV8|953-1008	0	0	0	0	0	0	0	0	0	0	0	0	0	0	0	0	1	1	0	0	0	0	0	0	0	0	0	0	0	0	0	0	0	0	0	0	0	0	0	0	0	0	0	0	0	0	0	0	0
Q9DUN0_HHV8|841-896	0	0	0	0	0	0	0	0	0	0	0	0	0	0	0	0	1	0	0	0	0	0	1	0	0	0	0	0	0	0	0	0	0	0	0	0	0	0	0	0	0	0	0	0	0	0	0	0	0
Q91LX9_HHV8|869-924	0	0	0	0	0	0	0	0	0	0	0	0	1	0	0	0	0	0	0	0	0	0	0	0	0	0	0	0	0	0	0	0	0	0	0	0	0	0	0	0	0	0	0	0	0	0	0	0	0
Q76SB0_HHV8|1037-1092	0	0	0	0	1	0	0	0	0	0	0	0	0	0	0	0	0	0	0	0	0	1	0	0	0	0	0	0	1	0	0	0	0	0	0	0	0	0	0	0	0	0	0	0	0	0	0	0	0
LANA1_HHV8P|1009-1064	0	1	1	0	0	0	0	0	0	0	0	1	0	0	0	0	0	0	0	0	0	0	0	0	0	0	0	0	0	0	0	0	0	0	0	0	0	0	0	0	0	0	0	0	0	1	0	0	1
Q9DUM3_HHV8|925-980	0	1	0	0	0	0	1	0	0	0	0	0	0	1	0	0	0	0	0	0	0	0	0	0	0	0	0	0	0	0	0	0	0	0	0	0	0	0	0	0	0	0	0	0	1	0	0	0	0
O40947_HHV8|981-1036	0	0	0	0	0	0	0	0	0	0	0	0	0	1	0	0	0	0	0	0	0	0	0	0	0	0	0	0	0	1	0	0	0	0	0	0	0	0	0	0	0	0	0	0	0	0	0	0	1
Q9DUN0_HHV8|869-924	0	0	0	0	0	0	0	0	0	0	0	0	0	0	0	0	0	0	0	0	0	0	0	0	0	0	0	0	0	0	0	0	0	0	0	0	0	0	0	0	0	0	0	0	1	0	0	0	0
Q91LX9_HHV8|897-952	0	0	0	0	0	0	0	0	0	0	0	0	0	0	1	0	0	0	0	0	0	0	0	0	0	0	0	0	0	0	0	0	0	0	0	0	0	0	0	0	0	0	0	0	0	0	0	0	0
Q76SB0_HHV8|1065-1120	0	0	0	0	1	0	0	0	0	0	0	0	0	0	0	0	0	0	0	0	0	1	0	0	0	0	0	0	0	0	0	0	0	0	0	0	0	0	0	0	0	0	0	0	0	0	0	0	0
LANA1_HHV8P|1037-1092	0	0	1	0	0	0	0	0	0	0	0	1	0	0	0	0	0	0	0	0	0	0	0	0	0	0	0	0	0	0	0	0	0	0	0	0	0	0	0	0	0	0	0	0	0	1	0	0	1
Q9DUM3_HHV8|953-1008	0	0	0	0	0	0	1	0	0	0	0	0	0	1	0	0	0	0	0	0	0	0	0	0	0	0	0	0	0	0	0	0	0	0	1	0	0	0	0	0	1	0	0	0	0	0	0	0	1
O40947_HHV8|1009-1064	0	0	0	0	0	0	1	0	0	0	0	0	0	1	0	0	0	0	0	0	0	0	0	0	0	0	0	0	0	0	0	0	0	0	0	0	0	0	0	0	0	0	0	0	0	0	0	0	0
Q9DUN0_HHV8|897-952	0	0	0	0	0	0	1	1	0	0	1	0	0	1	0	0	0	0	0	0	0	0	0	0	0	0	0	0	0	0	0	0	0	0	1	1	0	0	0	0	0	0	0	0	0	0	0	0	1
Q91LX9_HHV8|925-980	0	0	0	0	0	0	0	0	0	0	0	0	0	0	0	0	0	0	0	0	0	0	0	0	0	0	0	0	0	0	0	0	0	0	0	0	0	0	0	0	0	0	0	0	0	0	0	0	1
Q76SB0_HHV8|1093-1148	0	0	0	0	0	0	0	0	0	0	1	0	0	0	0	0	0	0	0	0	0	0	0	0	0	0	0	0	0	0	0	0	0	0	0	0	1	0	0	0	0	1	1	0	0	0	0	0	0
LANA1_HHV8P|1065-1120	0	0	0	0	0	0	0	0	0	0	1	0	0	0	0	0	0	0	0	0	0	0	0	0	0	0	0	0	0	0	0	0	0	0	0	0	1	0	0	0	0	0	0	0	0	0	0	0	0
Q9DUM3_HHV8|981-1036	0	0	0	1	0	0	1	0	0	0	1	0	0	1	0	0	1	0	0	0	0	0	0	0	0	0	0	0	0	0	0	0	0	0	1	0	0	0	0	0	1	0	1	0	0	0	0	0	1
O40947_HHV8|1037-1089	0	0	0	0	0	0	1	0	0	0	0	0	0	1	0	0	0	0	0	0	0	0	0	0	0	0	0	0	0	0	0	0	0	0	0	0	0	0	0	0	0	0	0	0	0	0	0	0	0
Q9DUN0_HHV8|925-976	0	1	0	0	0	0	1	0	0	0	0	0	0	1	0	0	0	0	0	0	0	0	0	0	0	0	0	0	1	0	0	0	0	0	1	0	0	0	0	0	1	0	0	0	0	0	0	0	1
Q91LX9_HHV8|953-1003	0	0	0	0	0	0	0	0	0	0	0	0	1	1	0	0	0	0	0	0	0	0	0	0	0	0	0	0	0	0	0	0	0	0	0	0	0	0	0	0	0	0	0	0	0	0	0	0	1
Q76SB0_HHV8|1121-1162	0	0	0	0	0	0	0	0	0	0	1	0	0	0	0	0	0	0	0	0	0	0	0	0	0	0	0	0	0	0	0	0	0	0	0	0	0	0	0	0	0	1	1	0	0	0	0	1	1
LANA1_HHV8P|1093-1129	0	0	0	0	0	0	0	0	0	0	1	0	0	0	0	0	0	0	0	0	0	0	0	0	0	0	0	0	0	0	0	0	0	0	0	0	1	0	0	0	0	0	0	0	0	0	0	0	1
Q76SB0_HHV8|1-56	0	0	1	0	0	1	0	0	1	0	0	0	0	0	1	0	0	0	0	0	0	0	0	0	0	0	0	0	0	0	0	0	0	0	0	0	0	0	0	0	0	0	0	0	0	0	0	0	0
Q91LX9_HHV8|1-56	0	0	1	0	0	1	0	0	1	0	1	1	0	0	1	0	0	0	0	0	0	0	0	0	0	0	0	0	0	0	0	0	0	0	0	0	0	0	0	0	0	0	0	0	1	0	1	0	0
Q76SB0_HHV8|29-84	0	0	1	0	0	1	0	0	1	0	0	0	0	0	1	0	0	0	0	0	0	0	0	0	0	0	0	0	0	0	0	0	0	0	0	0	0	0	0	0	0	0	0	0	0	0	0	0	0
O40947_HHV8|29-84	0	0	1	0	0	1	0	0	1	0	0	0	0	1	1	1	0	0	0	0	0	0	0	0	0	0	0	0	0	0	0	0	0	1	0	0	1	0	0	0	0	0	0	0	1	1	0	0	0
Q91LX9_HHV8|29-84	0	0	1	0	0	1	0	0	1	0	0	1	0	0	1	0	0	0	0	0	0	0	0	0	0	0	0	0	0	0	0	0	0	0	0	0	0	0	0	0	0	0	0	0	0	0	0	0	0
O40947_HHV8|57-112	0	0	1	0	0	1	0	0	1	0	0	0	0	0	1	0	0	0	0	0	0	0	0	0	0	0	0	0	0	0	0	0	0	0	0	0	0	0	0	0	0	0	0	0	0	0	0	0	0
Q9DUM3_HHV8|57-112	0	0	1	0	0	1	0	0	1	0	0	0	0	0	1	0	0	0	0	0	0	0	0	0	0	0	0	0	0	0	0	0	0	0	0	0	0	0	0	0	0	0	0	0	0	0	0	0	0
O40947_HHV8|85-140	0	0	1	0	0	0	0	0	0	0	0	0	0	0	0	0	0	0	0	0	0	0	0	0	0	0	0	0	0	0	0	0	0	0	0	0	0	0	0	0	0	0	0	0	1	0	0	0	0
Q9DUM3_HHV8|85-140	0	0	1	0	0	0	0	0	0	0	0	0	0	0	0	0	0	0	0	0	0	0	0	0	0	0	0	0	0	0	0	0	0	0	0	1	0	0	0	0	0	0	0	0	1	0	0	0	0
O40947_HHV8|113-168	0	0	1	0	0	0	0	0	0	0	0	0	0	0	0	0	0	0	0	0	0	0	0	1	0	0	0	0	0	0	0	0	0	0	0	0	0	0	0	0	0	0	0	0	1	0	0	0	0
O40947_HHV8|141-196	0	0	1	0	0	0	1	0	1	0	0	0	0	1	1	0	0	1	0	0	0	0	0	0	0	0	0	0	0	0	0	0	0	1	0	0	0	0	0	0	0	0	0	0	1	0	0	0	1
O40947_HHV8|169-224	0	0	0	0	0	0	1	0	1	0	0	0	0	1	1	1	0	1	0	0	0	0	0	0	0	0	0	0	0	0	0	0	0	1	0	0	0	0	0	0	0	0	0	0	1	0	0	0	1
O40947_HHV8|197-252	0	0	0	0	0	0	1	0	0	0	0	1	0	1	0	1	0	0	0	0	0	0	0	0	0	0	0	0	0	0	0	0	0	1	0	0	0	0	0	1	0	0	0	0	0	0	0	0	0
O40947_HHV8|225-280	0	0	0	0	0	1	1	0	0	0	0	0	0	1	0	0	0	0	0	0	0	0	0	0	0	0	0	0	0	0	1	0	1	1	0	0	1	0	0	0	1	0	0	1	0	0	0	0	0
Q9DUM3_HHV8|225-280	0	1	0	0	0	0	0	0	0	0	0	0	0	1	0	0	0	0	0	0	0	0	0	0	0	0	0	0	0	0	0	0	0	0	0	0	1	0	0	0	0	0	0	0	0	0	0	0	0
O40947_HHV8|253-308	0	0	0	0	0	1	0	0	0	0	0	0	0	1	0	0	0	0	0	0	0	0	0	0	0	0	0	0	0	0	1	0	0	1	0	0	1	0	0	0	1	0	0	1	0	0	0	0	0
Q9DUM3_HHV8|253-308	0	0	0	0	0	1	0	0	0	0	0	0	0	1	0	0	0	0	0	0	0	0	0	0	0	0	0	0	0	0	1	0	0	0	0	0	1	0	0	0	0	0	0	0	0	0	0	0	0
O40947_HHV8|281-336	0	0	0	0	0	0	0	0	0	0	0	0	0	1	0	0	0	0	0	0	0	0	0	0	0	0	0	1	0	0	0	0	0	0	0	0	0	0	0	0	0	0	0	0	0	0	0	0	0
O40947_HHV8|309-364	0	0	0	0	0	0	0	0	0	0	0	0	0	0	0	0	0	0	0	0	0	0	0	0	0	0	1	1	0	0	0	0	0	0	0	0	0	0	1	0	0	0	0	1	1	0	0	0	0
Q76SB0_HHV8|337-392	0	0	0	0	1	0	0	0	0	0	0	0	0	0	0	0	0	0	0	0	0	0	0	0	0	0	0	0	0	0	0	0	0	0	0	0	0	0	0	0	0	0	0	0	0	0	0	0	0
Q91LX9_HHV8|337-392	0	0	0	0	0	0	0	0	0	0	0	0	0	0	0	0	0	0	0	0	0	0	0	0	0	0	0	1	0	0	0	0	0	0	0	0	0	0	0	0	0	0	0	0	0	0	0	0	0
Q76SB0_HHV8|365-420	0	0	0	0	1	0	0	0	0	0	0	0	0	0	0	0	0	0	0	0	0	0	0	0	0	0	0	0	0	0	0	0	0	0	0	0	0	0	0	0	0	1	0	0	0	0	0	0	0
Q76SB0_HHV8|393-448	0	0	0	0	0	1	1	0	0	0	1	1	0	1	0	0	0	0	0	0	0	0	0	0	0	0	0	0	0	0	0	0	0	0	0	0	0	1	0	0	1	0	0	0	0	0	0	0	0
LANA1_HHV8P|365-420	0	0	0	0	0	1	0	0	0	0	0	1	0	1	0	0	0	0	0	0	0	0	0	0	0	0	0	0	0	0	0	0	0	0	0	0	0	0	0	0	1	0	0	0	0	0	0	0	0
Q76SB0_HHV8|421-476	0	0	1	1	0	1	1	0	1	0	1	1	0	1	1	0	1	1	0	0	0	0	0	0	0	0	1	0	0	0	0	0	0	0	0	0	1	1	0	0	1	0	0	0	0	0	0	0	0
LANA1_HHV8P|393-448	0	0	0	0	0	1	1	0	1	0	1	1	0	1	1	0	1	0	0	0	0	0	0	0	0	0	0	0	0	0	0	0	0	0	0	0	1	1	0	0	1	0	0	0	0	0	0	0	0
O40947_HHV8|365-420	0	0	0	0	0	1	0	0	0	0	0	1	0	1	0	0	0	0	0	0	0	0	0	0	0	0	0	0	0	0	0	0	0	0	0	0	0	0	0	0	0	0	0	0	0	0	0	0	0
Q76SB0_HHV8|449-504	0	0	1	1	0	1	1	0	1	0	1	1	0	1	1	0	1	1	0	0	0	0	0	0	0	0	0	0	1	0	0	0	0	0	0	0	1	1	0	1	1	0	0	0	0	0	0	0	1
LANA1_HHV8P|421-476	0	0	1	1	0	1	1	0	1	0	1	1	0	1	1	0	1	1	0	0	0	0	0	0	0	0	0	0	1	0	1	0	0	0	0	0	1	1	0	1	1	0	0	0	0	1	1	0	1
O40947_HHV8|393-448	0	0	1	1	0	1	1	0	1	0	1	1	0	1	1	0	1	1	0	0	0	0	0	0	0	0	0	0	1	0	0	0	0	0	0	0	1	1	0	1	1	0	0	0	0	0	0	0	0
Q76SB0_HHV8|477-532	0	0	1	1	0	1	1	0	1	0	1	1	0	1	1	0	1	1	0	0	0	0	0	0	0	0	0	0	1	0	1	0	0	0	0	0	1	1	0	1	1	0	0	0	0	0	0	0	1
LANA1_HHV8P|449-504	1	0	1	1	0	1	1	0	1	0	1	1	0	1	1	0	1	1	0	0	0	0	0	0	0	0	0	0	1	0	1	0	0	0	0	0	1	1	0	1	1	0	0	0	0	0	0	0	1
O40947_HHV8|421-476	1	0	1	1	0	1	1	0	1	0	1	1	0	1	1	0	1	1	0	0	0	0	0	0	0	0	0	0	1	0	1	0	0	0	0	0	1	1	0	0	1	0	0	0	0	0	0	0	1
LANA1_HHV8P|472-527	1	0	1	1	0	1	1	0	1	0	1	1	0	1	1	0	1	1	0	0	0	0	0	0	0	0	0	0	1	0	0	0	0	0	0	0	1	1	0	1	1	0	0	1	0	0	0	0	1
Q76SB0_HHV8|505-560	0	0	1	1	0	1	1	0	1	0	1	1	0	1	0	0	1	1	0	0	0	0	0	0	0	0	0	0	1	0	1	0	0	0	0	0	1	1	0	1	1	0	0	0	0	0	0	0	0
Q9DUM3_HHV8|393-448	0	0	0	0	0	1	1	0	0	0	0	1	0	1	0	0	0	0	0	0	0	0	0	0	0	0	0	0	0	0	0	0	0	0	0	0	0	0	0	0	1	0	0	0	0	0	0	0	0
O40947_HHV8|449-504	1	0	1	1	0	1	1	0	1	0	1	1	0	1	1	0	1	1	0	0	0	0	0	0	0	0	0	0	1	0	1	0	0	0	0	0	1	1	0	0	1	0	0	0	0	0	0	0	1
Q91LX9_HHV8|365-420	0	0	0	0	0	1	0	0	1	0	0	1	0	1	0	0	0	0	0	0	0	0	0	0	0	0	0	0	0	0	0	0	0	0	0	0	0	1	0	0	1	0	0	0	0	0	0	0	0
Q76SB0_HHV8|533-588	0	0	1	1	0	1	1	0	1	0	1	1	0	1	0	1	1	1	1	0	0	0	0	0	0	0	0	0	1	0	1	0	0	0	0	0	1	1	0	0	1	0	0	0	0	0	1	0	0
LANA1_HHV8P|505-560	1	0	1	1	0	1	1	0	1	0	1	1	0	1	1	0	1	1	0	0	0	0	0	0	0	0	0	0	1	0	1	0	0	0	0	0	1	1	0	1	1	0	0	0	0	0	1	0	1
Q9DUM3_HHV8|421-476	0	0	1	1	0	1	1	0	1	0	1	1	0	1	1	0	1	1	0	0	0	0	1	0	0	0	0	0	1	0	1	0	0	0	0	0	1	1	0	1	1	0	0	0	0	0	0	0	1
O40947_HHV8|477-532	1	0	1	1	0	1	1	0	1	0	1	1	0	1	1	0	1	1	0	0	0	0	1	0	0	0	0	0	1	0	1	0	0	0	0	0	1	1	0	1	1	0	0	0	0	0	0	0	1
Q9DUN0_HHV8|365-420	0	0	0	0	0	1	0	0	1	0	0	1	0	1	0	0	0	0	0	0	0	0	0	0	0	0	0	0	0	0	0	0	0	0	0	0	0	0	0	0	1	0	0	0	0	0	0	0	0
Q91LX9_HHV8|393-448	0	0	1	1	0	1	1	0	1	0	1	1	0	1	1	0	1	0	0	0	0	0	0	0	0	0	0	0	0	0	0	0	0	0	0	0	1	1	0	0	1	0	0	0	0	0	0	0	0
Q76SB0_HHV8|561-616	0	0	1	1	0	1	1	0	1	0	0	1	0	1	0	1	1	0	0	0	0	0	0	0	0	0	0	0	0	0	1	0	0	0	0	0	1	1	0	0	1	0	0	0	0	0	1	0	0
LANA1_HHV8P|533-588	1	0	1	1	0	1	1	0	1	0	1	1	0	1	1	1	1	1	0	0	0	0	0	0	0	0	0	0	1	0	1	0	0	0	0	0	1	1	0	1	1	0	0	0	0	0	1	0	1
Q9DUM3_HHV8|449-504	1	0	1	1	0	1	1	0	1	0	1	1	0	1	1	0	1	1	0	0	0	0	0	0	0	0	0	0	1	0	1	0	0	0	0	0	1	1	0	1	1	0	0	0	0	0	0	0	1
O40947_HHV8|505-560	1	0	1	1	0	1	1	0	1	0	1	1	0	1	1	0	1	1	0	0	0	0	1	0	0	0	0	0	1	0	1	0	0	0	0	0	1	1	0	1	1	0	0	0	0	0	0	0	1
Q9DUN0_HHV8|393-448	0	0	1	1	0	1	1	0	1	0	1	1	0	1	1	0	1	1	0	0	0	0	0	0	0	0	0	0	1	0	0	0	0	0	0	0	1	1	0	1	1	0	0	0	0	0	0	0	1
Q91LX9_HHV8|421-476	1	0	1	1	0	1	1	0	1	0	1	1	0	1	1	1	1	1	0	0	0	0	0	0	0	0	0	0	1	0	1	0	0	0	0	0	1	1	0	1	1	0	0	0	0	0	1	0	1
Q76SB0_HHV8|589-644	1	0	0	1	0	1	1	0	1	0	1	1	0	1	0	1	0	0	0	0	0	0	0	0	0	0	0	0	0	0	1	0	0	0	0	0	1	0	0	1	1	0	0	0	0	0	1	0	0
LANA1_HHV8P|561-616	0	0	1	1	0	1	1	0	1	0	1	1	0	1	1	1	1	1	0	0	0	0	0	0	0	0	0	0	1	0	1	0	0	0	0	0	1	1	0	1	1	0	0	0	0	0	1	0	1
Q76SB0_HHV8|595-650	1	0	0	1	0	1	1	0	1	1	1	1	0	1	0	1	0	0	0	0	0	0	0	0	0	0	0	0	0	0	1	0	0	0	0	0	1	0	0	0	1	0	1	0	0	0	1	0	0
Q76SB0_HHV8|597-652	1	0	0	1	0	1	1	0	1	0	1	1	0	1	0	1	0	0	0	0	0	0	0	0	0	0	0	0	0	0	1	0	0	0	0	0	1	0	0	0	1	0	0	0	0	0	1	0	0
Q9DUM3_HHV8|477-532	1	0	1	1	0	1	1	0	1	0	1	1	0	1	1	0	1	1	0	0	0	0	0	0	0	0	0	0	1	0	1	0	0	0	0	0	1	1	0	1	1	0	0	0	0	0	0	0	1
O40947_HHV8|533-588	0	0	1	1	0	1	1	0	1	1	1	1	0	1	0	1	1	0	0	0	0	0	0	0	0	0	0	0	0	0	1	0	0	0	0	0	1	1	0	0	1	0	0	0	0	0	1	0	0
Q9DUN0_HHV8|421-476	1	0	1	1	0	1	1	0	1	0	1	1	0	1	1	0	1	1	0	0	0	0	0	0	0	0	0	0	1	0	1	0	0	0	0	0	1	1	0	1	1	0	0	0	0	0	0	0	1
Q91LX9_HHV8|449-504	1	0	1	1	0	1	1	0	1	0	1	1	0	1	1	1	1	1	0	0	0	0	1	0	0	0	0	0	1	0	1	0	0	0	0	0	1	1	0	1	1	0	0	0	0	0	1	0	1
LANA1_HHV8P|589-644	1	0	0	1	0	1	1	0	1	0	0	0	0	1	0	1	0	0	0	0	0	0	0	0	0	0	0	0	0	0	1	0	0	0	0	0	1	0	0	1	1	0	0	0	0	0	1	0	0
Q9DUM3_HHV8|505-560	1	0	1	1	0	1	1	0	1	1	1	1	0	1	0	1	1	0	0	0	0	0	0	0	0	0	0	0	0	0	1	0	0	0	0	0	1	1	0	1	1	0	0	0	0	0	1	0	0
O40947_HHV8|561-616	0	0	0	1	0	1	1	0	1	0	0	1	0	1	0	1	0	0	0	0	0	0	0	0	0	0	0	0	0	0	1	0	0	0	0	0	1	0	0	0	1	0	0	0	0	0	1	0	1
Q9DUN0_HHV8|449-504	1	0	1	1	0	1	1	0	1	0	1	1	0	1	1	0	1	1	0	0	0	0	0	0	0	0	0	0	1	0	1	0	0	0	0	0	1	1	0	1	1	0	0	0	0	0	1	0	0
Q91LX9_HHV8|477-532	1	0	0	1	1	1	1	0	1	1	1	1	0	1	0	1	1	1	0	0	0	0	0	0	0	0	0	0	0	0	1	0	0	0	0	0	1	1	0	0	1	0	0	0	0	0	1	0	1
LANA1_HHV8P|617-672	1	0	0	1	0	1	1	0	1	0	0	0	0	1	0	1	0	0	0	0	0	0	0	0	0	0	0	0	0	0	1	0	0	0	0	0	1	0	0	1	1	0	0	0	0	0	1	0	0
Q9DUM3_HHV8|533-588	1	0	0	1	1	1	1	0	1	1	1	1	0	1	0	1	0	0	0	0	0	0	0	0	0	0	1	0	0	0	1	0	1	0	0	0	1	1	0	1	1	0	0	0	0	0	1	0	1
O40947_HHV8|589-644	0	0	0	1	0	1	1	0	1	0	0	1	0	1	0	1	0	0	0	0	0	0	0	0	0	0	0	0	0	0	1	0	0	0	0	0	1	0	0	0	1	0	0	0	0	0	1	0	1
Q9DUN0_HHV8|477-532	0	0	0	1	0	1	1	0	1	0	1	1	0	1	0	1	1	1	1	0	0	0	0	0	0	0	0	0	1	0	1	0	0	0	0	0	1	1	0	0	1	0	1	0	0	0	1	0	0
Q91LX9_HHV8|505-560	1	0	0	1	1	1	1	0	1	0	1	1	0	1	1	1	0	0	0	0	0	0	0	0	0	1	1	0	0	0	1	0	1	0	0	0	1	1	0	0	1	0	0	0	0	0	1	0	1
Q76SB0_HHV8|673-728	1	0	0	1	0	1	1	0	1	1	1	1	0	1	0	1	0	0	0	0	0	0	0	0	0	0	0	0	0	0	1	0	0	0	0	0	1	0	0	1	1	0	1	0	0	0	1	0	0
LANA1_HHV8P|645-700	1	0	0	1	0	1	1	0	1	1	0	0	0	1	0	1	0	0	0	0	0	0	0	0	0	0	0	0	0	0	1	0	0	0	0	0	1	0	0	1	1	0	0	0	0	0	1	0	0
Q9DUM3_HHV8|561-616	1	0	0	1	1	1	1	0	1	0	1	1	0	1	1	1	0	0	0	0	0	0	0	0	0	0	1	0	0	0	1	0	1	0	0	0	1	1	0	0	1	0	0	0	0	0	1	0	1
O40947_HHV8|617-672	0	0	0	0	0	0	0	0	0	0	0	0	0	1	0	1	0	0	0	0	0	0	0	0	0	0	0	0	0	0	0	0	0	0	0	0	0	0	0	0	0	0	0	0	0	0	0	0	0
Q9DUN0_HHV8|505-560	0	0	0	1	0	1	1	0	1	1	0	0	0	1	0	1	0	0	1	0	0	0	0	0	0	0	0	0	0	0	1	0	0	0	0	0	1	0	0	0	1	0	1	0	0	0	1	0	0
Q91LX9_HHV8|533-588	1	1	1	1	1	1	1	0	1	0	1	1	0	1	1	1	0	0	0	0	0	0	0	0	0	0	1	0	1	0	1	0	1	0	0	0	1	1	0	0	1	0	0	0	0	0	1	0	1
Q76SB0_HHV8|701-756	1	0	0	1	1	1	1	0	1	0	1	1	0	1	0	1	0	0	0	0	0	0	0	0	0	0	0	0	0	0	1	0	0	0	0	0	1	1	0	1	1	0	0	0	0	0	1	0	1
LANA1_HHV8P|673-728	1	0	0	0	0	1	1	0	1	0	0	1	0	1	0	1	0	0	0	0	0	0	0	0	0	0	1	0	0	0	0	0	1	0	0	0	1	1	0	0	1	0	0	0	0	0	0	0	1
Q9DUM3_HHV8|589-644	1	0	0	1	1	1	1	0	1	0	1	1	0	1	1	1	0	0	0	0	0	0	0	0	0	0	1	0	0	0	1	0	1	0	0	0	1	1	0	0	1	0	0	0	0	0	0	0	1
Q9DUN0_HHV8|533-588	1	0	1	1	1	1	1	0	1	0	1	1	0	1	1	1	0	0	0	0	0	0	0	0	0	0	1	0	0	0	1	0	1	0	0	0	1	1	0	0	1	0	0	0	0	0	1	0	1
Q76SB0_HHV8|729-784	1	1	1	1	1	1	1	0	1	0	1	1	0	1	1	1	1	0	0	0	1	0	1	0	0	1	1	0	1	0	1	0	1	0	0	0	1	1	0	0	1	0	0	1	0	0	1	0	1
Q9DUM3_HHV8|603-658	1	0	0	1	0	1	1	0	1	0	0	1	0	1	0	1	0	0	0	0	0	0	0	0	0	0	1	0	0	0	0	0	0	0	0	0	1	1	0	0	1	0	0	0	0	0	0	0	1
LANA1_HHV8P|701-756	1	1	1	1	1	1	1	0	1	0	1	1	0	1	1	1	1	0	0	0	1	0	1	0	0	1	1	0	1	0	1	0	1	0	0	0	1	1	0	0	1	0	0	1	0	0	1	0	1
Q9DUM3_HHV8|617-672	0	0	0	1	0	1	1	0	0	0	0	1	0	1	0	1	0	0	0	0	0	0	0	0	0	0	0	0	0	0	0	0	0	0	0	0	0	1	0	0	1	0	0	0	0	0	0	0	1
Q9DUN0_HHV8|561-616	1	0	1	1	1	1	1	0	1	0	1	1	0	1	1	1	0	0	0	0	0	0	0	0	0	0	1	0	0	0	1	0	1	0	0	0	1	1	0	0	1	0	0	0	0	0	0	0	1
Q76SB0_HHV8|757-812	1	1	1	1	1	1	1	0	1	0	1	1	0	1	1	1	1	0	0	0	1	0	1	0	0	1	1	0	1	0	1	0	1	0	0	0	1	1	0	0	1	0	0	0	0	0	1	0	1
Q9DUM3_HHV8|645-700	1	0	0	1	0	1	1	0	0	0	0	1	0	1	0	1	0	0	0	0	0	0	0	0	0	0	1	0	0	0	0	0	0	0	0	0	0	1	0	0	1	0	0	0	0	0	0	0	1
Q76SB0_HHV8|785-840	1	1	1	1	1	1	1	0	1	0	1	1	0	1	1	1	1	0	0	0	1	0	1	0	0	1	1	0	1	0	1	0	1	0	0	0	1	1	0	0	1	0	0	1	0	0	1	0	1
O40947_HHV8|729-784	1	1	1	1	1	1	1	0	1	0	1	1	0	1	1	1	0	0	0	0	1	0	1	0	0	1	1	0	1	0	1	0	1	0	0	0	1	1	0	0	1	0	0	0	0	0	1	0	1
Q9DUN0_HHV8|617-672	1	0	0	0	0	1	1	0	1	0	0	1	0	1	0	1	0	0	0	0	0	0	0	0	0	1	0	0	0	0	0	0	0	0	0	0	0	1	0	0	1	0	0	0	0	0	1	0	1
Q91LX9_HHV8|645-700	1	0	0	1	1	1	1	0	1	0	1	1	0	1	0	1	0	0	0	0	0	0	0	0	0	0	1	0	0	0	1	0	0	0	0	0	1	1	0	0	1	0	0	0	0	0	0	0	1
Q76SB0_HHV8|813-868	1	0	0	1	1	1	1	0	1	0	1	1	0	1	1	1	0	0	0	0	0	0	1	0	0	0	1	0	0	0	1	0	1	0	0	0	1	1	0	0	1	0	0	0	0	0	1	0	1
LANA1_HHV8P|785-840	1	1	1	1	1	1	1	0	1	0	1	1	0	1	1	1	0	0	0	0	0	0	0	0	0	0	1	0	1	0	1	0	1	0	0	0	1	1	0	0	1	0	0	0	0	0	0	0	1
Q9DUM3_HHV8|701-756	1	0	0	1	0	1	1	0	1	0	0	1	0	1	0	1	0	0	0	0	0	0	0	0	0	0	1	0	0	0	1	0	0	0	0	0	1	1	0	0	1	0	0	0	0	0	0	0	1
O40947_HHV8|757-812	1	0	1	1	1	1	1	0	1	0	1	1	0	1	1	1	0	0	0	0	0	0	0	0	0	0	1	0	0	0	1	0	1	0	0	0	1	1	0	0	1	0	0	0	0	0	0	0	1
Q9DUN0_HHV8|645-700	1	0	0	1	1	1	1	0	1	0	0	1	0	1	0	1	0	0	0	0	0	0	1	0	0	0	1	0	0	0	1	0	1	0	0	0	1	1	0	0	1	0	0	0	0	0	0	0	1
Q91LX9_HHV8|673-728	1	0	0	1	1	1	1	0	1	0	0	1	0	1	0	1	0	0	0	0	0	0	0	0	0	0	1	0	0	0	1	0	1	0	0	0	1	1	0	0	1	0	0	0	0	0	0	0	1
Q76SB0_HHV8|841-896	1	0	0	1	1	1	1	0	1	0	1	1	0	1	1	1	0	0	0	0	0	0	1	0	0	0	1	0	0	0	1	0	1	0	0	0	1	1	0	0	1	0	0	0	0	0	0	0	1
LANA1_HHV8P|813-868	1	0	0	1	1	1	1	0	1	0	1	1	0	1	0	1	0	0	0	0	0	0	0	0	0	0	1	0	0	0	1	0	1	0	0	0	1	1	0	0	1	0	0	0	0	0	0	0	1
Q9DUM3_HHV8|729-784	0	0	0	1	0	1	1	0	1	0	0	0	0	1	0	1	0	0	0	0	0	0	0	0	0	0	1	0	0	0	1	0	0	0	0	0	1	1	0	0	1	0	0	0	0	0	0	0	1
O40947_HHV8|785-840	0	0	0	1	1	1	1	0	1	0	0	1	0	1	0	1	0	0	0	0	0	0	1	0	0	0	1	0	0	0	1	0	1	0	0	0	1	1	0	0	1	0	0	0	0	0	0	0	1
Q9DUN0_HHV8|673-728	1	0	0	1	1	1	1	0	1	0	0	1	0	1	0	1	0	0	0	0	0	0	1	0	0	0	1	0	0	0	1	0	1	0	0	0	1	1	0	0	1	0	0	0	0	0	0	0	0
Q91LX9_HHV8|701-756	0	0	0	1	1	1	1	0	1	0	0	0	0	1	0	1	0	0	0	0	0	0	0	0	0	0	1	0	0	0	1	0	1	0	0	0	1	1	0	0	1	0	0	0	0	0	0	0	1
LANA1_HHV8P|841-896	0	0	0	1	0	1	1	0	1	0	0	0	0	1	0	1	0	0	0	0	0	0	0	0	0	0	1	0	0	0	1	0	0	0	0	0	1	0	0	0	1	0	0	0	0	0	0	0	0
Q9DUM3_HHV8|757-812	0	0	0	0	0	1	1	0	1	0	0	1	0	1	0	1	0	0	0	0	0	0	0	0	0	0	1	0	0	0	1	0	1	0	0	0	1	0	0	0	1	0	0	0	0	0	1	0	0
[truncated: 45 more columns]

## Sheet: PeptideMagnitude
Peptide	1	2	3	4	5	6	7	8	9	10	11	12	13	14	15	16	17	18	19	20	21	22	23	24	25	26	27	28	29	30	31	32	33	34	35	36	37	38	39	40	41	42	43	44	45	46	47	48	49
Q76SB0_HHV8|869-924				478.89		826.96	561.28		34.37			23.275		1978.85		2521.22											93.15				123.375		32.815				389.63	7.86			73.155								1.15
O40947_HHV8|813-868				782.83	44.855	174.795	13182.4	3.335	387.195		13.95	359.285	1.46	1554.77	4.44	6248.18							711.85				61.38				171.22	979.49	32.565				717.245			8.89	114.885				4.735	76.4	1461.71	22.11	22.76
Q9DUN0_HHV8|701-756				28.715		495.53	917.53		213.45			33.61		739.19		818.11											3.125				11.92	4.235	5.555				28.47				567.78						718.455
Q91LX9_HHV8|729-784					44.94	231.86	25.77		96.42			746.52		395.62		484.125							98.4								31.39	182.85	3.675				117.365				228.96					11.885	224.3
Q76SB0_HHV8|897-952	3.42		5.355	438.575	153.365	587.42	5699.4		98.41			16749.9		1877.64		222.565							323.395				6.225				113.39	41.45	234.49				37.115	22.765			575.92			8.15		21.525	4745.89		15.565
LANA1_HHV8P|869-924		221.395	43		59.495	1489.56	3417.34		22.265	35.81	227.87	864.15		786.25	16.775	1734.81		382.745					293.395	128.25							92.285	187.395	3.45			373.11	134.95			671.99	151.42			7.925		9.46	4274.81		38.995
Q9DUM3_HHV8|785-840	17.445	324.635	1876.66		17.61	5274.89	952.56		67.25	173.815	753.165	2216.55		482.495	31.865	3266.61		55.65					831.19	429.485		113.995	49.555		54.355	112.23	237.5	954.65	1132.65	441.5		1586.4	382.35	44.785		664.565	168.33			676.4	9.845	49.95	149.865	37.495	2981.2
Q9DUN0_HHV8|729-784		492.99	278.735		15.975	99.24	191.8		28.215	71.8	173.39	3689.35		312.655	43.87	215.75		879.745					166.3	28.65		157.23			14.26			65.24	215.86	2.5		193.13	46.5			791.55	3.24		14.4	1.935		12.125	2987.84		2714
Q76SB0_HHV8|925-980		174.14	126.645		113.34	583.435	5121.99		21.24	1.86	224.96	16734.5		95.725	13.9	5276.69		295.36					231.985	9.535		39.335			84.1		86.65	388.4	214.665	23.25		119.775	324.49	7.55		729.285			7.3	159.65		15.86	4845.85		191.115
LANA1_HHV8P|897-952	2.385	21.11	398.615		5.125	1481.36	3264.21		25.95	26.79	212.63	8796.42		155.85	214.265	3383.44		754.99					293.365	97.225		69.36			16.84		49.61	196.395	252.2	15.19		293.25	69.85			612.6			19.255	11.885		7.35	4614.22	2.835	1158.23
Q9DUN0_HHV8|757-812		47.37	296.465		8.315	196.99	1888.5		258.525	64.7	167.65	3598.85		353.37	392.9	264.45		687.775					114.115	25.45		124.955			117.625		25.11	75.865	237.165	23.665		195.425	43.63			91.77			15.115	128.39		13.59	263.735		2827.52
Q76SB0_HHV8|953-1008		176.22	156.4		15.92	65.34	122.95		251.54	12.53	237.95	3411.5		11.32	16.9	5452.7		338.47						19.195		43.475			91.715		9.32	74.85	158.85	19.975		173.385				89.235			9.175	191.895		5.295	146.275	1.75	1165.29
LANA1_HHV8P|925-980		176.495	217.435		58.175	586.53	2963.84		171.71	35.915	18.985	7711.78		155.28	193.63	348.44		79.815					13.475	14.65		51.25			85		15.945	118.35	168.17	22.735		151.43	55.16			622.215			15.25	13.25		5.85	2177.4	1.64	1131.94
Q9DUM3_HHV8|841-896		35.625	44.7			16.7	27.815		11.34		72.845	888.37		17.395	23.91	678.97		14.5								24.445			3.25				32.4			66.8				177.685				18.855			538.16		231.845
O40947_HHV8|897-952		141.72	132.945			92.41	817.465		21.56		255.265	1492.66		168.345	11.585	4391.41		197.485								45.675			36.11				139.695			171.995				431.185				49.595		5.9	1121.37		847.175
Q9DUN0_HHV8|785-840		32.11	48.225			153.335	28.615		52.6		86.76	425.675		25.465	32.635	1728.21		98.195											3.81				33.18	5.855		4.74				12.19				22.335			417.57		352.84
Q91LX9_HHV8|813-868		95.425	145.17			323.545	833.225		176.625	5.725	198.585	189.92		94.1	91.14	652.285		422.685								17.715			34.45			7.21	95.95	6.25		12.355				32.45	13.73			59.9			953.25		82.94
Q76SB0_HHV8|981-1036							37.82							3.21		3.33																																	6.43
LANA1_HHV8P|953-1008			14.5				76.735		18.795		69.44	64.87	1.9	57.1	34.69	17.83													19.29				11.84							28.285				27.25			7.16		238.1
Q9DUM3_HHV8|869-924			76.49				135.545		199.14	2.155	151.13	1419.9			3.665	321.25																								57.4				23.1
O40947_HHV8|925-980	9.67						13.985								41.515														59.415											232.75	4.115			5.11
Q9DUN0_HHV8|813-868															6.92																									11.13	3.83
Q91LX9_HHV8|841-896															9.88																									12.555
Q76SB0_HHV8|1009-1064							3.64											3.23
Q9DUM3_HHV8|897-952																																																	1.38
O40947_HHV8|953-1008																	1.365	3.385
Q9DUN0_HHV8|841-896																	4.35						1.595
Q91LX9_HHV8|869-924													2.755
Q76SB0_HHV8|1037-1092					2.555																	18.5							1.765
LANA1_HHV8P|1009-1064		2.64	7.255									45.715																																		12.515			36.6
Q9DUM3_HHV8|925-980		11.955					9.71							3.64																															2.915
O40947_HHV8|981-1036														2.77																2.17																			4.445
Q9DUN0_HHV8|869-924																																													7.445
Q91LX9_HHV8|897-952															2.85
Q76SB0_HHV8|1065-1120					2.63																	21.19
LANA1_HHV8P|1037-1092			7.71									37.715																																		13.75			38.445
Q9DUM3_HHV8|953-1008							33.595							45.375																					5.955						1.775								133.6
O40947_HHV8|1009-1064							2.77							2.52
Q9DUN0_HHV8|897-952							5.87	32.115			2.1			6.33																					17.465	1.915													8.475
Q91LX9_HHV8|925-980																																																	5.215
Q76SB0_HHV8|1093-1148											5.395																										1.585					4.965	3
LANA1_HHV8P|1065-1120											5.55																										3.28
Q9DUM3_HHV8|981-1036				5.87			41.47				2.895			33.715			1.73																		8.82						11.545		1.595						151
O40947_HHV8|1037-1089							5.385							1.825
Q9DUN0_HHV8|925-976		2.16					1.945							9.585															1.96						14.89						4.25								6.835
Q91LX9_HHV8|953-1003													3.365	4.575																																			6.18
Q76SB0_HHV8|1121-1162											4.965																															4.295	1.55					2.41	4.6
LANA1_HHV8P|1093-1129											5.26																										2.935												6.85
Q76SB0_HHV8|1-56			5.72			815.99			261.76						93.135
Q91LX9_HHV8|1-56			6.995			1234.59			632.9		41.55	1.59			221.775																														5.795		34.2
Q76SB0_HHV8|29-84			15.65			885.17			284.23						118.11
O40947_HHV8|29-84			27.71			647.225			2683.8					6.195	1229.56	8.97																		8.76			5.425								2.925	3.52
Q91LX9_HHV8|29-84			58.23			157.65			69.25			22.165			37.89
O40947_HHV8|57-112			815.18			1318.95			412.5						78.7
Q9DUM3_HHV8|57-112			18.52			316.2			112.96						22.85
O40947_HHV8|85-140			913.38																																										116.445
Q9DUM3_HHV8|85-140			26.42																																	4.54									6.27
O40947_HHV8|113-168			497.465																					7.295																					226.8
O40947_HHV8|141-196			52.885				1765.71		27.465					55.15	52.25			123.92																49.55											51.81				1115.93
O40947_HHV8|169-224							1635.2		35.55					5.68	37.45	113.15		12.725																76.55											17.89				161.43
O40947_HHV8|197-252							45.915					17.465		3.29		128.935																		72.415						1.91
O40947_HHV8|225-280						5226.29	6.35							243.44																	68.335		2.3	26.33			11.1				33.22			3.15
Q9DUM3_HHV8|225-280		3.62												7.295																							4.585
O40947_HHV8|253-308						5955.43								36.2																	78.375			53.64			116.1				55.2			5.5
Q9DUM3_HHV8|253-308						16.28								19.5																	6.685						6.73
O40947_HHV8|281-336														9.35														4.485
O40947_HHV8|309-364																											1.585	4.65											2.63					4.545	3.74
Q76SB0_HHV8|337-392					8.355
Q91LX9_HHV8|337-392																												8.61
Q76SB0_HHV8|365-420					3.65																																					2.53
Q76SB0_HHV8|393-448						185.385	48.19				8.56	819.98		67.18																								7.35			14.98
LANA1_HHV8P|365-420						119.35						146.85		43.68																											36.855
Q76SB0_HHV8|421-476			35.72	171.14		939.15	74.52		17.975		34.1	372.985		415.23	21.845		13.245	23.48									2.815										11.485	38.74			78.85
LANA1_HHV8P|393-448						974.6	277.655		48.68		29.91	2982.47		352.25	5.455		21.965																				5.92	47.46			62.275
O40947_HHV8|365-420						149.75						6.46		33.2
Q76SB0_HHV8|449-504			17.485	468.145		323.29	2617.78		465.615		234.285	1174.7		177.12	4.475		198.85	166.85											7.52								31.46	144.595		7.955	2494.85								23.58
LANA1_HHV8P|421-476			4.995	316.72		3822.63	1417.89		31.53		246.4	1111.32		237.25	12.57		267.85	245.9											22.375		7.875						38.41	386.88		16.46	3414.5					3.4	2.96		21.755
O40947_HHV8|393-448			8.85	269.87		1382.64	422.58		19.895		64.5	459.53		588.725	5.575		78.1	126.75											4.615								11.45	71.585		4.14	889.3
Q76SB0_HHV8|477-532			94.285	559.945		2955.84	2514.95		518.59		236.85	1572.8		1566.4	26.395		174.125	143.95											12.745		27.265						28.61	163.82		9.2	2539.18								22.27
LANA1_HHV8P|449-504	2.61		2.22	82.465		381.79	1269.3		271.21		22.75	1172.12		252.49	14.23		37.295	313.42											16.485		12.85						35.35	53.525		17.275	372.445								2.875
O40947_HHV8|421-476	25.32		6.925	525.32		3434.75	2364.22		35.4		231.785	1778.85		1715.1	24.97		235.67	159.71											36.97		39.135						47.49	288.645			35.865								27.42
LANA1_HHV8P|472-527	26.88		44.61	699.885		2981.74	843.48		25.77		119.735	6497.56		1838.91	11.42		121.4	258.17											11.695								32.18	423.55		49.545	1872.52			2.815					11.255
Q76SB0_HHV8|505-560			5.465	53.42		321.65	486.425		72.395		16.63	7485.97		1393.37			157.795	238.995											5.765		21.58						18.25	32.385		16.345	215.88
Q9DUM3_HHV8|393-448						178.645	15.95					667.425		43.54																											144.48
O40947_HHV8|449-504	29.7		55.82	511.655		3383.62	288.465		35.625		222.185	151.415		16.25	35.56		25.34	217.145											25.785		31.585						51.115	281.15			2771.64								29.595
Q91LX9_HHV8|365-420						229.385			17.55			266.465		32.595																								1.845			96.93
Q76SB0_HHV8|533-588			1.615	946.22		2737.35	478.795		78.35		89.545	79.215		1421.8		22.97	11.635	166.795	4.21										2.94		18.59						31.695	253.73			1988.52						6.39
LANA1_HHV8P|505-560	63.17		75.17	746.555		4314.78	2326.3		733.17		364.6	159.455		2373.16	55.92		335.425	36.765											45.655		76.73						74.71	38.845		74.75	4322.24						8.425		49.41
Q9DUM3_HHV8|421-476			64.99	262.155		2935.97	1932.67		346.71		283.98	1314.18		1395.91	26.25		28.62	31.55					3.365						17.375		45.98						73.72	18.35		18.145	2637.34								3.66
O40947_HHV8|477-532	42.895		74.45	659		4478.53	1239.48		289.99		192.885	1299.9		2553.82	19.415		41.77	519.895					19.335						13.65		44.985						82.48	528.975		25.385	4554.14								88.95
Q9DUN0_HHV8|365-420						63.435			81.71			121.83		23.585																											89.125
Q91LX9_HHV8|393-448			26.585	92.75		878.365	48.795		13.335		67.38	3462.64		416.15	8.35		11.325																				6.865	35.365			816.74
Q76SB0_HHV8|561-616			4.25	1622.5		168.425	212.325		47.84			2928.72		89.745		137.25	7.36														51.825						43.555	182.56			156.19						16.68
LANA1_HHV8P|533-588	57.52		59	1417.85		4365.97	238.51		738.25		387.65	15623.3		2371.64	48.315	9.65	373.415	34.65											42.11		58.825						7.5	264.7		74.52	4239.56						12.45		49.26
Q9DUM3_HHV8|449-504	15.93		158.35	697.955		4679.68	2549.68		381.33		251.67	11651.9		1837.89	31.695		194.135	35.45											38.45		41.51						69.115	265.5		8.895	3552.39								49.945
O40947_HHV8|505-560	42.115		82.555	753.94		4329.2	1255.75		275.85		222.245	13144.9		2543.7	21.37		46.71	474.38					16.755						16.285		37.355						79.37	534.655		32.47	4751.9								96.98
Q9DUN0_HHV8|393-448			41.555	334.365		1862.42	1331.51		25.885		149.74	5873.62		776.66	6.68		77.585	16.325											3.87								21.315	113.415		13.785	1558.1								17.11
Q91LX9_HHV8|421-476	15.44		172.465	1183.56		3853.36	1928.82		518.95		214.155	1178.95		1814.79	19.8	3.95	227.88	36.26											5.36		39.755						59.665	216.38		12.655	2837.82						6.855		27.7
Q76SB0_HHV8|589-644	2.225			1672.92		16.7	171.925		15.78		7.63	91.15		54.935		41.87															64.45						3.84			16.52	86.32						118.75
LANA1_HHV8P|561-616			46.2	2226.67		3336.97	194.925		297.495		169.42	8214.81		1635.1	7.91	1279.3	186.75	21.52											8.56		63						44.76	142.485		36.41	2915.22						39.775		34.99
Q76SB0_HHV8|595-650	17.935			3514.36		164.98	12.695		145.79	1.565	17.645	16.91		152.715		4713.95															176.25						53.37				116.345		5.56				126.48
Q76SB0_HHV8|597-652	19.87			2718.37		81.6	283.89		72.27		6.85	146.8		586.595		393.765															82.95						58.985				14.15						115.97
Q9DUM3_HHV8|477-532	19.56		168.5	735.135		4656.27	2611.39		43.565		247.135	12579.9		2183.15	35.17		156.475	259.3											48.185		52.87						8.3	297.39		9.55	3513.19								39
O40947_HHV8|533-588			6.45	228.72		1218.95	237.95		18.695	2.61	16.15	172.495		641.37		991.885	26.64														52.55						33.66	3.145			742.45						42.73
Q9DUN0_HHV8|421-476	2.675		44.985	346.66		236.335	1316.63		239.645		125.885	7176.2		961.39	6.185		78.3	136.71											5.18		19.595						1.235	15.35		17.725	1581.88								15.295
Q91LX9_HHV8|449-504	27.125		188.985	165.155		3542.65	1993.33		574.465		192.365	9299.34		188.325	11.89	673.47	221.215	26.87					4.425						9.225		49.34						57.23	242.225		19.585	278.25						18.34		2.515
LANA1_HHV8P|589-644	1.35			4325.35		584.16	321.54		125.94					136.65		3173.74															84.82						85.41			13.93	233.2						69.95
Q9DUM3_HHV8|505-560	19.15		14.25	3651.41		82.95	353.95		95.35	12.685	68.8	2327.45		1476.22		3281.82	12.855														91.98						82.13	25.245		31.935	733.925						182.75
O40947_HHV8|561-616				249.52		617.375	217.38		119.55			845.46		689.135		4784.51															53.72						33.725				464.9						34.79		18.255
Q9DUN0_HHV8|449-504	1.925		18.87	398.95		1121.83	446.855		59.54		36.315	256.385		45.1	6.135		57.36	48.765											3.175		27.41						14.575	66.715		7.35	79.54						7.14
Q91LX9_HHV8|477-532	12.31			2551.75	22.625	1234.38	679.81		296.275	1.95	25.795	2694.78		19.11		456.635	36.34	4.56													55.95						48.58	9.645			782.395						28.725		183.875
LANA1_HHV8P|617-672	13.1			4895.23		484.685	339.67		259.985					1545.25		3166.67															1.81						9.75			23.27	335.565						77.855
Q9DUM3_HHV8|533-588	19.515			3513.89	16.185	467.73	494.22		164.955	6.985	13.115	555.4		1276.75		4499.48											29.725				16.38		8.245				71.9	84.91		34.315	666.845						138.4		48.33
O40947_HHV8|589-644				1637.48		295.315	26.45		78.735			1.495		65.7		514.595															35.95						3.93				99.33						2.55		18.675
Q9DUN0_HHV8|477-532				1399.3		1142.78	219.835		39.11		23	1482.39		679.53		597.26	37.67	46.17	2.815										2.915		66.85						38.255	15.675			591.495		8.91				4.8
Q91LX9_HHV8|505-560	57.675			2285.75	18.145	866.23	937.31		369.7		19.55	1355.16		1145.42	7.25	4234.65										3.76	1.795				18.915		43.35				47.255	221.515			99.84						22.345		92.63
Q76SB0_HHV8|673-728	11.365			397.655		143.78	98.865		124.1	14.68	25.195	44.435		1646.79		482.65															17.35						67.48			62.965	178.415		6.895				115.13
LANA1_HHV8P|645-700	19.97			4156.27		497.425	385.65		289.575	5.33				1991.19		3585.84															126.36						46.52			3.935	296.65						9.25
Q9DUM3_HHV8|561-616	19.31			134.92	21.885	585.25	56.28		193.15		8.3	672.95		487.3	6.96	495.955											32.585				42.64		23.65				47.45	116.875			678.1						11.24		385.315
O40947_HHV8|617-672														5.28		25.23
Q9DUN0_HHV8|505-560				1266.71		226.675	278.65		89.77	2.725				737.23		119.73			4.495												48.945						41.93				174.215		6.475				39.895
Q91LX9_HHV8|533-588	48.7	12.18	1.1	52.35	18.33	126.76	165.57		362.62		25.525	1438.89		791.96	14.47	3796.12											121.445		2.525		32.485		42.685				54.64	229.495			13.415						4.23		12.84
Q76SB0_HHV8|701-756	15.655			197.635	15.255	422.55	356.745		138.85		22.245	461.5		118.865		1676.96															41.125						49.64	72.41		52.61	379.14						113.24		34.345
LANA1_HHV8P|673-728	9.24					175.515	241.68		72.755			252.33		138.99		1959.77											45.51						3.945				6.3	46.3			245.725								263.715
Q9DUM3_HHV8|589-644	26.885			281.75	12.66	435.125	364.775		152.32		11.265	327.395		237.93	13.18	4651.24											2.555				18.91		33.66				36.78	83.935			587.5								273.175
Q9DUN0_HHV8|533-588	56.6		3.545	39.89	17.45	817.655	895.35		258.315		4.63	1542.28		354.585	3.82	299.695											48.715				36.115		46.89				65.955	174.35			757.5						2.295		766.73
Q76SB0_HHV8|729-784	176.21	62.755	4.41	1115.35	87.37	214.82	1867.64		848.46		95.16	3988.19		923.87	34.82	6591.97	12.44				18.75		48.785			61.3	218.265		29.72		12.24		123.585				192.725	499.69			1787.14			3.415			37.565		2811.11
Q9DUM3_HHV8|603-658	31.835			82.39		137.95	171.3		142.51			373.385		99.85		615.97											7.525										51.245	6.985			156.95								95.64
LANA1_HHV8P|701-756	228.47	72.185	37.19	1439.75	86.18	3233.52	2452.92		785.745		161.65	3528.1		157.785	43.45	17189.5	62.35				53.88		146.875			156.14	454.97		37.45		133.455		234.3				287.75	69.395			3153.62			3.42			29.45		2781.48
Q9DUM3_HHV8|617-672				143.35		44.43	15.76					251.39		93.86		569.73																						4.86			42.915								13.445
Q9DUN0_HHV8|561-616	42.575		8.35	278.3	1.2	823.185	969.38		24.195		35.975	234.91		458.17	8.325	2672.74											52.79				38.95		61.795				63.715	164.75			741.125								741.4
Q76SB0_HHV8|757-812	179.915	63.78	49.98	124.775	59.895	1831.8	1883.25		863.2		14.81	361.485		87.885	33.65	7885.55	13.765				15.44		63.835			74.385	242.2		21.635		11.375		125.335				225.325	42.175			28.93						29.355		2492.89
Q9DUM3_HHV8|645-700	4.385			176.715		44.4	15.5					26.65		77.295		4512.88											4.67											5.51			47.18								143.485
Q76SB0_HHV8|785-840	179.94	65.455	46.455	1271.85	51.65	1569.14	194.125		986.7		134.55	4114.4		98.13	42.975	8869.55	12.665				15.685		113.53			67.45	316.25		13.25		16.985		114.84				156.44	413.71			1674.35			3.645			37.875		2399.26
O40947_HHV8|729-784	143.78	39.935	51.94	1278.29	61.16	1877.54	1451.24		853.63		118.495	4434.21		87.365	32.785	3929.86					13.51		9.68			49.375	161.66		11.16		19.155		117.295				169.5	432.375			1481.75						39.23		2512.89
Q9DUN0_HHV8|617-672	4.56					91.495	53.34		34.92			17.745		86.355		814.635										2.245												4.355			95.3						5.235		162.765
Q91LX9_HHV8|645-700	21.245			338.21	4.86	669.345	35.495		192.39		5.145	658.985		188.275		617.685											21				48.755						68.86	52.945			412.775								323.995
Q76SB0_HHV8|813-868	84.11			1669.71	3.5	2412.94	152.2		895.48		16.65	1863.86		1123.59	15.94	2812.16							7.53				157.14				173.35		34.81				348.835	76.96			1628.52						2.165		35.15
LANA1_HHV8P|785-840	45.48	8.12	11.915	122.19	34.3	966.1	67.13		43.46		17.56	1544.55		64.995	8.235	837.52											87.935		2.57		86.73		13.7				235.33	131.455			837.71								645.755
Q9DUM3_HHV8|701-756	28.26			292.375		371.1	22.245		115.98			424.995		148.65		614.45											13.355				28.695						85.41	8.235			35.715								84.96
O40947_HHV8|757-812	49		3.665	33.335	16.955	621.11	66.34		199.485		9.36	184.975		473.3	2.815	2474.33											58.22				51.21		11.545				165.86	117.945			86.6								67.86
Q9DUN0_HHV8|645-700	9.215			589.915	14.75	112.69	638.64		378.57			211.93		641.425		1781.39							49.91				48.715				81.625		16.18				323.53	14.82			834.58								52.45
Q91LX9_HHV8|673-728	18.865			421.755	13.47	877.135	618.485		324.6			67.95		795.345		173.75											1.545				49.725		17.95				157.74	51.73			737.68								322.8
Q76SB0_HHV8|841-896	121.43			2129.48	32.365	2115.66	156.735		97.165		21.835	1731.47		1169.53	13.7	2222.9							55.695				181.55				183.66		29.115				364.62	73.88			1979.2								235.55
LANA1_HHV8P|813-868	11.5			193.76	16.555	137.625	75.3		442.37		4.13	158.235		699.565		658.17											85.125				17.895		5.13				232.55	12.695			19.135								12.745
Q9DUM3_HHV8|729-784				276.365		441.135	255.26		17.815					435.975		882.335											28.16				41.53						113.935	7.315			411.76								8.98
O40947_HHV8|785-840				561.13	18.15	1141.73	862.685		522.12			14.51		2117.26		7246.69							72.38				19.685				288.77		45.53				919.345	9.56			134.855								23.155
Q9DUN0_HHV8|673-728	6.99			638.85	14.53	129.545	64.52		391.775			14.38		686.71		1532.26							39.56				42.35				76.755		12.1				28.98	19.3			893.695
Q91LX9_HHV8|701-756				432.59	1.41	873.785	511.265		284.585					648.25		1372.12											12.33				64.2		17.78				137.93	14.87			711.83								33.71
LANA1_HHV8P|841-896				272.785		231.95	164.35		61.85					95.8		585.855											7.5				83.21						217.635				316.845
Q9DUM3_HHV8|757-812						47.15	295.5		128.955			61.385		538.53		1139.28											35.235				54.8		1.9				134.65				35.375						6.365
[truncated: 47 more columns]
